# Supplementary material for: Novel NUP98::ASH1L Gene Fusion in Acute Myeloid Leukemia Detected by Optical Genome Mapping
Source: Cancers (Basel). 2023 May 27;15(11):2942. doi: 10.3390/cancers15112942 (PMC10252090; doi:10.3390/cancers15112942)
Supplement: Supplementary file 1 [file cancers-15-02942-s001.zip]

Archive with 1 entries (1 files):
- cancers-2386029-supplementary.pdf
